# Supplementary material for: Effects of shrub encroachment on soil organic carbon in global grasslands
Source: Sci Rep. 2016 Jul 8;6:28974. doi: 10.1038/srep28974 (PMC4937411; doi:10.1038/srep28974)
Supplement: Supplementary Table S1 [file srep28974-s2.xls]

## Sheet: Sheet1
Table S1: Information on study sites used in this study, including location, climate zone, mean annual temperature (MAT), mean annual precipitation (MAP), shrub species, response ratio and others.
Country	Site	Climate zone	Latitude	Longitude	MAP	MAT	Shrub species	Shrub type	Response ratio	Reference
Ethiopia	Borana Plateau	Semi-Arid	4.08	38.08	500	24	Acacia drepanolobium	Leguminosae	0	(Angassa et al., 2012)
Canada	Saskatchewan	Semi-Arid	52.15	-106.13	350	17	Symphoricarpos occidentalis	Non-Leguminosae	-0.29	(Bai et al., 2009)
Canada	Saskatchewan	Semi-Arid	52.15	-106.13	350	17	Symphoricarpos occidentalis	Non-Leguminosae	-0.18	(Bai et al., 2009)
Canada	Saskatchewan	Semi-Arid	52.15	-106.13	350	17	Symphoricarpos occidentalis	Non-Leguminosae	-0.13	(Bai et al., 2009)
Canada	Saskatchewan	Semi-Arid	52.15	-106.13	350	17	Symphoricarpos occidentalis	Non-Leguminosae	-0.06	(Bai et al., 2009)
Canada	Saskatchewan	Semi-Arid	52.15	-106.13	350	17	Symphoricarpos occidentalis	Non-Leguminosae	0.35	(Bai et al., 2009)
American	La Copita, Texas	Semi-Arid	27	-98.03	715	22.4	Prosopis glandulosa	Leguminosae	0.12	(Boutton et al., 1998)
American	La Copita, Texas	Semi-Arid	27	-98.03	715	22.4	Prosopis glandulosa	Leguminosae	0.22	(Boutton et al., 1998)
American	La Copita, Texas	Semi-Arid	27	-98.03	715	22.4	Prosopis glandulosa	Leguminosae	0.27	(Boutton et al., 1998)
American	La Copita, Texas	Semi-Arid	27	-98.03	715	22.4	Prosopis glandulosa	Leguminosae	0.34	(Boutton et al., 1998)
American	La Copita, Texas	Semi-Arid	27	-98.03	715	22.4	Prosopis glandulosa	Leguminosae	0.41	(Boutton et al., 1998)
American	La Copita, Texas	Semi-Arid	27	-98.03	715	22.4	Prosopis glandulosa	Leguminosae	0.61	(Boutton et al., 1998)
American	La Copita, Texas	Semi-Arid	27	-98.03	715	22.4	Prosopis glandulosa	Leguminosae	0.73	(Boutton et al., 1998)
American	La Copita, Texas	Semi-Arid	27	-98.03	715	22.4	Prosopis glandulosa	Leguminosae	0.88	(Boutton et al., 1998)
American	La Copita, Texas	Semi-Arid	27	-98.03	715	22.4	Prosopis glandulosa	Leguminosae	0.88	(Boutton et al., 1998)
American	La Copita, Texas	Semi-Arid	27	-98.03	715	22.4	Prosopis glandulosa	Leguminosae	1.01	(Boutton et al., 1998)
American	La Copita, Texas	Semi-Arid	27	-98.03	715	22.4	Prosopis glandulosa	Leguminosae	1.1	(Boutton et al., 1998)
American	Virginia Coast	Humid	37.45	-75.67	1065	14.4	Myrica cerifera	Non-Leguminosae	1.01	(Brantley & Young, 2010)
American	Virginia Coast	Humid	37.45	-75.67	1065	14.4	Myrica cerifera	Non-Leguminosae	1.35	(Brantley & Young, 2010)
American	Virginia Coast	Humid	37.45	-75.67	1065	14.4	Myrica cerifera	Non-Leguminosae	1.39	(Brantley & Young, 2010)
American	New Mexico	Arid	34.32	-106.7	256	13.4	Larrea tridentata	Non-Leguminosae	0.14	(Brazier et al., 2014)
American	New Mexico	Semi Arid	34.33	-106.7	256	13.4	Juniperus virginiana	Non-Leguminosae	0.11	(Brazier et al., 2014)
American	New Mexico	Semi Arid	34.32	-106.7	256	13.4	Larrea tridentata	Non-Leguminosae	0.16	(Brazier et al., 2014)
American	New Mexico	Semi Arid	34.32	-106.7	256	13.4	Larrea tridentata	Non-Leguminosae	-0.097	(Brazier et al., 2014)
American	Konza Prairie, Kansas	Humid	39.1	-94.1	850	12.9	Juniperus virginiana	Non-Leguminosae	0	(Briggs et al., 2005)
Argentina	northeastern Patagonia	Arid	-43	-64.6	258	12.5	Chuquiraga avellanedae lorentz	Non-Leguminosae	-0.63	(Chartier et al., 2013)
Argentina	northeastern Patagonia	Arid	-43	-64.6	258	12.5	Chuquiraga avellanedae lorentz	Non-Leguminosae	-0.34	(Chartier et al., 2013)
Canada	all sites, Saskatchewan	Semi-Arid	50.02	-107.05	440	14.5	Symphoricarpos occidentalis	Non-Leguminosae	-0.18	(Colberg, 2007)
Canada	all sites, Saskatchewan	Semi-Arid	50.02	-107.05	440	14.5	Symphoricarpos occidentalis	Non-Leguminosae	-0.13	(Colberg, 2007)
Canada	all sites, Saskatchewan	Semi-Arid	50.12	-108.07	440	14.5	Symphoricarpos occidentalis	Non-Leguminosae	-0.16	(Colberg, 2007)
Canada	all sites, Saskatchewan	Semi-Arid	51.03	-106.08	440	14.5	Symphoricarpos occidentalis	Non-Leguminosae	-0.06	(Colberg, 2007)
Canada	all sites, Saskatchewan	Semi-Arid	51.05	-106.03	440	14.5	Symphoricarpos occidentalis	Non-Leguminosae	-0.07	(Colberg, 2007)
Canada	all sites, Saskatchewan	Semi-Arid	52.15	-106.02	440	14.5	Symphoricarpos occidentalis	Non-Leguminosae	-0.29	(Colberg, 2007)
American	USDA Jomada Experimental Range	Arid	32	-106.13	211	15.6	Larrea tridentata	Non-Leguminosae	-0.07	(Connin et al., 1997)
Australia	New South Wales	Arid	-29.27	145.43	315	NA	Acacia aneura	Non-Leguminosae	-0.73	(Daryanto et al., 2013)
Australia	New South Wales	Arid	-29.27	145.43	314	NA	Acacia aneura	Non-Leguminosae	-0.63	(Daryanto et al., 2013)
Australia	New South Wales	Arid	-29.27	145.43	312	NA	Acacia aneura	Leguminosae	-0.61	(Daryanto et al., 2013)
Australia	New South Wales	Arid	-29.27	145.43	313	NA	Acacia aneura	Leguminosae	-0.56	(Daryanto et al., 2013)
Turkey	Taurus Mountains	Dry sub humid	37.02	34.13	850	14	Juniperus excelsa	Non-Leguminosae	-0.06	(Evrendilek et al., 2004)
Turkey	Taurus Mountains	Dry sub humid	37.02	34.13	850	14	Juniperus excelsa	Leguminosae	0.04	(Evrendilek et al., 2004)
South Africa	South Africa	Arid	-25.05	23.13	348	18	Acacia mellifera	Leguminosae	0.05	(Hagos & Smit, 2005)
American	La Copita, Texas	Semi-Arid	27	-98.03	720	22.4	Prosopis glandulosa	Leguminosae	0.51	(Hibbard et al., 2001)
American	La Copita, Texas	Semi-Arid	27	-98.03	720	22.4	Prosopis glandulosa	Leguminosae	0.51	(Hibbard et al., 2001)
American	La Copita, Texas	Semi-Arid	27	-98.03	720	22.4	Prosopis glandulosa	Leguminosae	0.96	(Hibbard et al., 2001)
American	La Copita, Texas	Semi-Arid	27	-98.03	720	22.4	Prosopis glandulosa	Leguminosae	0.96	(Hibbard et al., 2001)
American	La Copita, Texas	Semi-Arid	27	-98.03	720	22.4	Prosopis glandulosa	Non-Leguminosae	1.01	(Hibbard et al., 2001)
American	La Copita, Texas	Semi-Arid	27	-98.03	715	28.4	Prosopis glandulosa	Non-Leguminosae	0.7	(Hibbard, 1995)
American	Jornada, New Mexico	Arid	32	-106.13	230	13.8	Larrea tridentata	Non-Leguminosae	0.21	(Jackson et al., 2002)
American	Jornada, New Mexico	Arid	32	-106.13	230	13.8	Larrea tridentata	Non-Leguminosae	0.25	(Jackson et al., 2002)
American	Sevilleta, New Mexico	Semi-Arid	34.13	-106.03	277	13.2	Larrea tridentata	Non-Leguminosae	-0.12	(Jackson et al., 2002)
American	Sevilleta, New Mexico	Semi-Arid	34.13	-106.03	277	13.2	Larrea tridentata	Non-Leguminosae	-0.06	(Jackson et al., 2002)
American	CPER, Weld County, Colorado	Semi-Arid	40.07	-104.03	322	8.9	Larrea tridentata	Non-Leguminosae	-0.41	(Jackson et al., 2002)
American	CPER, Weld County, Colorado	Semi-Arid	40.07	-104.03	322	8.9	Larrea tridentata	Non-Leguminosae	-0.36	(Jackson et al., 2002)
American	Vernon, Texas	Semi-Arid	33.07	-99.07	660	16.8	Larrea tridentata	Non-Leguminosae	-0.18	(Jackson et al., 2002)
American	Vernon, Texas	Semi-Arid	33.07	-99.07	660	16.8	Larrea tridentata	Leguminosae	0	(Jackson et al., 2002)
American	Riesel, Texas	Humid	31	-96.07	840	18.3	Larrea tridentata	Non-Leguminosae	0.56	(Jackson et al., 2002)
American	Sevilleta, New Mexico	Semi-Arid	34.13	-106.03	277	13.2	Larrea tridentata	Leguminosae	-0.19	(Kieft et al., 1998)
Zimbabwe	Marondera	Semi-Arid	-18	31	885	16	Brachystegia spiciformis	Leguminosae	0.8	(King & Campbell, 1994)
Zimbabwe	Marondera	Semi-Arid	-18	31	885	16	Brachystegia spiciformis	Leguminosae	1.01	(King & Campbell, 1994)
Zimbabwe	Marondera	Semi-Arid	-18	31	885	16	Brachystegia spiciformis	Leguminosae	1.36	(King & Campbell, 1994)
American	Flint Hills, Kansas	Humid	39.08	-96.08	835	12.8	Cornus drummondii	Leguminosae	0	(Lett et al., 2004)
American	La Copita, Texas	Semi-Arid	27	-98.03	685	24.4	Prosopis glandulosa	Non-Leguminosae	-0.17	(Liao & Boutton, 2008)
American	La Copita, Texas	Semi-Arid	27	-98.03	685	24.4	Prosopis glandulosa	Leguminosae	0.06	(Liao & Boutton, 2008)
American	La Copita, Texas	Semi-Arid	27	-98.03	685	24.4	Prosopis glandulosa	Leguminosae	0.49	(Liao & Boutton, 2008)
American	La Copita, Texas	Semi-Arid	27	-98.03	685	24.4	Prosopis glandulosa	Leguminosae	0.67	(Liao & Boutton, 2008)
American	La Copita, Texas	Semi-Arid	27	-98.03	685	24.4	Prosopis glandulosa	Leguminosae	0.76	(Liao & Boutton, 2008)
American	La Copita, Texas	Semi-Arid	27	-98.03	685	24.4	Prosopis glandulosa	Leguminosae	1.04	(Liao & Boutton, 2008)
American	Texas	Semi-Arid	27.67	-98.02	680	22.4	Prosopis glandulosa	Leguminosae	0.9	(Liu et al., 2013)
Spain	Yecla	Semi-Arid	38.15	-1.03	350	14	Quercus coccifera, Quercus ilex, Rhamnus lycioides	Leguminosae	0.34	(Maestre et al., 2009)
Spain	Morata	Semi-Arid	37.83	-1.37	455	14.5	Quercus coccifera, Quercus ilex, Rhamnus lycioides	Leguminosae	-0.02	(Maestre et al., 2009)
Spain	Carrascoy	Semi-Arid	37.81	-1.3	282	17	Quercus coccifera, Quercus ilex, Rhamnus lycioides	Non-Leguminosae	0	(Maestre et al., 2009)
Spain	Villarobledo	Semi-Arid	39.05	-2.02	446	14.5	Quercus coccifera, Quercus ilex, Rhamnus lycioides	Non-Leguminosae	0.33	(Maestre et al., 2009)
Spain	Barrax	Semi-Arid	39.08	-2.07	433	14	Quercus coccifera, Quercus ilex, Rhamnus lycioides	Leguminosae	0.35	(Maestre et al., 2009)
Spain	Huelves	Semi-Arid	40.07	-3.62	498	13.5	Quercus coccifera, Quercus ilex, Rhamnus lycioides	Leguminosae	0.08	(Maestre et al., 2009)
Spain	Ontola	Semi-Arid	39.15	-3.12	423	14.5	Quercus coccifera, Quercus ilex, Rhamnus lycioides	Leguminosae	0.49	(Maestre et al., 2009)
Spain	Campo Real	Semi-Arid	40.15	-3.08	465	14	Quercus coccifera, Quercus ilex, Rhamnus lycioides	Leguminosae	0.4	(Maestre et al., 2009)
Spain	Titulcia	Semi-Arid	40.02	-3.2	440	14.5	Quercus coccifera, Quercus ilex, Rhamnus lycioides	Leguminosae	0.25	(Maestre et al., 2009)
Spain	Chinch	Semi-Arid	40.1	-3.17	447	14.5	Quercus coccifera, Quercus ilex, Rhamnus lycioides	Leguminosae	0.24	(Maestre et al., 2009)
Spain	Sierra Espu	Semi-Arid	37.85	-1.6	364	16	Quercus coccifera, Quercus ilex, Rhamnus lycioides	Leguminosae	0.28	(Maestre et al., 2009)
Spain	Zorita	Semi-Arid	40.03	-2.05	435	14.5	Quercus coccifera, Quercus ilex, Rhamnus lycioides	Leguminosae	-0.14	(Maestre et al., 2009)
Spain	Monestir de les Avellanes	Semi-Arid	41.1	0.12	565	13.5	Rosmarinus officinalis	Leguminosae	0.05	(Martí-Roura et al., 2010)
Spain	Monestir de les Avellanes	Semi-Arid	41.1	0.12	565	13.5	Rosmarinus officinalis	Leguminosae	0.07	(Martí-Roura et al., 2010)
Spain	Monestir de les Avellanes	Semi-Arid	41.1	0.12	565	13.5	Rosmarinus officinalis	Leguminosae	0.09	(Martí-Roura et al., 2010)
Spain	Monestir de les Avellanes	Semi-Arid	41.1	0.12	565	13.5	Rosmarinus officinalis	Leguminosae	0.38	(Martí-Roura et al., 2010)
Spain	Monestir de les Avellanes	Semi-Arid	41.1	0.12	565	13.5	Rosmarinus officinalis	Leguminosae	0.55	(Martí-Roura et al., 2010)
American	La Copita, Texas	Semi-Arid	27	-98.03	715	22.4	Prosopis glandulosa	Non-Leguminosae	0.28	(McCulley et al., 2004)
American	La Copita, Texas	Semi-Arid	27	-98.03	715	22.4	Prosopis glandulosa	Non-Leguminosae	0.3	(McCulley et al., 2004)
American	La Copita, Texas	Semi-Arid	27	-98.03	715	22.4	Prosopis glandulosa	Non-Leguminosae	0.67	(McCulley et al., 2004)
American	La Copita, Texas	Semi-Arid	27	-98.03	715	22.4	Prosopis glandulosa	Non-Leguminosae	0.78	(McCulley et al., 2004)
American	La Copita, Texas	Semi-Arid	27	-98.03	715	22.4	Prosopis glandulosa	Non-Leguminosae	0.82	(McCulley et al., 2004)
American	La Copita, Texas	Semi-Arid	27	-98.03	715	22.4	Prosopis glandulosa	Leguminosae	0.99	(McCulley et al., 2004)
American	Flint Hills, Kansas	Humid	39.08	-96.08	835	13	Juniperus virginiana	Leguminosae	0.22	(McKinley & Blair, 2008)
American	Grand Staircase, Utah	Arid	37.15	-112.12	360	11.2	Juniperus monosperma	Leguminosae	0.41	(Neff et al., 2009)
American	Grand Staircase, Utah	Arid	37.15	-112.12	360	11.2	Juniperus monosperma	Leguminosae	0.5	(Neff et al., 2009)
Argentina	North East Patagonia	Arid	-30.05	148.13	245	12.5	Mulinum spinosum	Leguminosae	0.11	(Parizek et al., 2002)
China	Alxa Deser	Arid	39.13	105.08	200	9	Caragana brachypoda	Leguminosae	0.33	(Pei et al., 2008)
China	Alxa Desert	Arid	39.13	105.08	200	9	Caragana brachypoda	Non-Leguminosae	0.34	(Pei et al., 2008)
China	Ningxia	Semi-Arid	36.27	106.43	425	6.9	korshinsk peashrub	Leguminosae	-0.9	(Qiu et al., 2012)
Ethiopia	Ningxia	Semi-Arid	36.27	106.43	425	6.9	korshinsk peashrub	Leguminosae	-0.94	(Qiu et al., 2012)
South Africa	Spain	Semi-Arid	39.42	-2.61	417	14.11	Quercus ilex	Leguminosae	0.12	(Quero et al., 2013)
American	Flint Hills, Kansas	Humid	39.12	-96.07	835	13	Juniperus virginiana	Leguminosae	0.13	(Smith & Johnson, 2003)
Australia	Wahgunyah SF,	Semi-Arid	-35.02	145.15	490	16.9	Callitris glaucophylla	Leguminosae	0.52	(Thompson & Eldridge, 2005)
Australia	Rdsd -Vermont Hill	Semi-Arid	-32.07	146.08	415	16.9	Callitris glaucophylla	Leguminosae	-0.71	(Thompson & Eldridge, 2005)
Australia	Bungabil Regrowth,	Semi-Arid	-34.12	146.02	437	16.9	Callitris glaucophylla	Leguminosae	0.24	(Thompson & Eldridge, 2005)
Australia	Binya SF	Semi-Arid	-34.05	146.1	410	16.9	Callitris glaucophylla	Leguminosae	-0.09	(Thompson & Eldridge, 2005)
Australia	Ardlethan	Semi-Arid	-34.02	146.08	463	16.9	Callitris glaucophylla	Leguminosae	0	(Thompson & Eldridge, 2005)
Australia	Buckingbong SF	Semi-Arid	-35.07	146.15	437	16.9	Callitris glaucophylla	Leguminosae	0.27	(Thompson & Eldridge, 2005)
Australia	Corringle SF	Semi-Arid	-33	147.08	463	16.9	Callitris glaucophylla	Leguminosae	-0.32	(Thompson & Eldridge, 2005)
American	New Mexico	Humid	32.5	-47.78	245	14.7	Larrea tridentata	Leguminosae	0.55	(Throop et al., 2013)
American	Sevilleta National Wildlife Refuge	Semi-Arid	34.15	-106.03	242	13.3	Larrea tridentata	Leguminosae	0.16	(Turnbull et al., 2010)
American	Jornada	Arid	32.08	-106	245	13.8	Prosopis glandulosa	Leguminosae	0.52	(Virginia et al., 1992)
American	Jornada	Arid	32.08	-106	245	13.8	Prosopis glandulosa	Leguminosae	0.65	(Virginia et al., 1992)
China	Da Nangou catchment	Dry sub humid	36.05	109.15	562	8.8	Caragana microphylla	Leguminosae	0	(Wang et al., 2004)
American	Flint Hills	Humid	39.1	-96.1	800	13	Juniperus virginiana	Leguminosae	0.13	(Wang et al., 2004)
Argentina	Argentina	Humid	-35.5	-65	550	15	Prosopis glandulosa	Non-Leguminosae	0.67	(Gonzalez-Roglich et al., 2015)
American	California	Semi Arid	38.43	-177	562	16.5	Quercus douglasii	Leguminosae	-0.97	(Koteen,et al., 2015)
American	California	Semi Arid	38.43	-177	562	16.5	Quercus douglasii	Leguminosae	-0.95	(Koteen,et al., 2015)
American	Fort Huachuca	Semi-Arid	31.07	-110.1	500	19.5	Quercus coccifera, Quercus ilex, Rhamnus lycioides	Leguminosae	-0.7	(McPherson et al., 1993)
American	Fort Huachuca	Semi-Arid	31.07	-110.1	500	19.5	Quercus coccifera, Quercus ilex, Rhamnus lycioides	Leguminosae	0	(McPherson et al., 1993)
American	Fort Huachuca	Semi-Arid	31.07	-110.1	500	19.5	Quercus emoryi	Leguminosae	0.05	(McPherson et al., 1993)
American	Fort Huachuca	Semi-Arid	31.07	-110.1	500	19.5	Quercus coccifera, Quercus ilex, Rhamnus lycioides	Leguminosae	0.09	(McPherson et al., 1993)
American	Fort Huachuca	Semi-Arid	31.07	-110.1	500	19.5	Quercus emoryi	Leguminosae	0.18	(McPherson et al., 1993)
American	Fort Huachuca	Semi-Arid	31.07	-110.1	500	19.5	Quercus emoryi	Non-Leguminosae	0.25	(McPherson et al., 1993)
American	Fort Huachuca	Semi-Arid	31.07	-110.1	500	19.5	Quercus emoryi	Non-Leguminosae	0.26	(McPherson et al., 1993)
American	Fort Huachuca	Semi-Arid	31.07	-110.1	500	19.5	Quercus coccifera, Quercus ilex, Rhamnus lycioides	Non-Leguminosae	0.46	(McPherson et al., 1993)
American	Fort Huachuca	Semi-Arid	31.07	-110.1	500	19.5	Quercus coccifera, Quercus ilex, Rhamnus lycioides	Non-Leguminosae	0.69	(McPherson et al., 1993)
American	Canelo Hills	Semi-Arid	31.1	-110	500	19.5	Quercus coccifera, Quercus ilex, Rhamnus lycioides	Leguminosae	-0.16	(McPherson et al., 1993)
American	Canelo Hills	Semi-Arid	31.1	-110	500	19.5	Quercus emoryi	Leguminosae	-0.13	(McPherson et al., 1993)
American	Canelo Hills	Semi-Arid	31.1	-110	500	19.5	Quercus emoryi	Non-Leguminosae	-0.02	(McPherson et al., 1993)
American	Canelo Hills	Semi-Arid	31.1	-110	500	19.5	Quercus coccifera, Quercus ilex, Rhamnus lycioides	Non-Leguminosae	0.14	(McPherson et al., 1993)
American	Canelo Hills	Semi-Arid	31.1	-110	500	19.5	Quercus coccifera, Quercus ilex, Rhamnus lycioides	Non-Leguminosae	0.22	(McPherson et al., 1993)
American	Canelo Hills	Semi-Arid	31.1	-110	500	19.5	Quercus coccifera, Quercus ilex, Rhamnus lycioides	Non-Leguminosae	0.27	(McPherson et al., 1993)
American	Canelo Hills	Semi-Arid	31.1	-110	500	19.5	Quercus emoryi	Leguminosae	0.56	(McPherson et al., 1993)
American	Canelo Hills	Semi-Arid	31.1	-110	500	19.5	Quercus emoryi	Leguminosae	0.82	(McPherson et al., 1993)
American	Canelo Hills	Semi-Arid	31.1	-110	500	19.5	Quercus emoryi	Leguminosae	0.87	(McPherson et al., 1993)
Spain	Cuatro Lugares	Semi-Arid	34.07	-6.05	579	16	Quercus ilex	Leguminosae	-0.17	(Moreno & Obrador, 2004)
Spain	Cuatro Lugares	Semi-Arid	34.07	-6.05	579	16	Quercus ilex	Non-Leguminosae	0.05	(Moreno & Obrador, 2004)
Spain	Cuatro Lugares	Semi-Arid	34.07	-6.05	579	16	Quercus ilex	Non-Leguminosae	0.21	(Moreno & Obrador, 2004)
Spain	Cuatro Lugares	Semi-Arid	34.07	-6.05	579	16	Quercus ilex	Non-Leguminosae	0.25	(Moreno & Obrador, 2004)
Australia	Pilliga (Barradine)	Semi-Arid	-30.05	148.13	624	18.1	Eucalyptus populnea	Non-Leguminosae	-0.05	(Oliver, undated)
American	New Mexico	Arid	34.32	-106.7	250	13.2	Larrea tridentata	Leguminosae	0.0064	(Puttock, et.al., 2014)
American	New Mexico	Arid	34.32	-106.7	365	12.7	juniper	Non-Leguminosae	0.23	(Puttock, et.al., 2014)
